# Supplementary material for: Survival Outcomes Following Yttrium-90 and Holmium-166 Transarterial Radioembolization for Hepatocellular Carcinoma
Source: Cancers (Basel). 2026 Jun 24;18(13):2039. doi: 10.3390/cancers18132039 (PMC13360259; doi:10.3390/cancers18132039)
Supplement: Supplementary file 1 [file cancers-18-02039-s001.zip]

Archive with 2 entries (2 files):
- Dataset S1.xlsx
- Table S1.pdf
