# Supplementary material for: Survival Outcomes Following Yttrium-90 and Holmium-166 Transarterial Radioembolization for Hepatocellular Carcinoma
Source: Cancers (Basel). 2026 Jun 24;18(13):2039. doi: 10.3390/cancers18132039 (PMC13360259; doi:10.3390/cancers18132039)
Supplement: Supplementary file 1 [file cancers-18-02039-s001.zip › Dataset S1.xlsx]

## Sheet: Munka1
treatment_group	age	sex	child_category	albumin	bilirubin	baseline_sod	pvtt	cirrhosis_etiology	bclc	prior_treatment	pfs_months	pfs_event	os_months	os_event	orr	crr	dor_months	dor_event
1	69	0	0	49	16.1	11	0	2	0	1	45	0	45	0	1	0	11.5	0
1	76	0	0	44	25.4	8	0	2	1	1	16.4	1	26.4	1	1	0	13	1
1	68	0	0	35	31	4	0	1	0	0	6.2	1	11.4	1	1	0	4	1
1	80	1	0	51	10	3.5	1	0	2	1	8	1	20.1	1	1	1	5	1
1	63	1	0	40	6.5	14	0	2	0	0	3	1	12.7	1	0	0
1	71	0	0	42	23	4.4	0	1	0	0	37.3	0	37.2	0	1	1	1.5	0
1	73	1	0	45	8.5	7.5	0	0	0	0	2.3	1	19.3	1	0	0
1	56	0	0	32	31	4	0	1	0	0	20.1	1	20.1	1	0	0
1	72	0	0	39	11	4	1	1	2	0	15.2	1	15.2	1	1	1	12	1
1	69	1	0	48	8	4.5	0	0	0	0	21.4	1	28.8	1	1	1	18	1
1	65	1	0	43	16.5	8.5	0	0	1	0	33.1	0	33.1	0	1	0	3.1	0
1	75	0	0	43	18.8	9	0	0	1	0	9	1	15.4	1	1	1	6	1
1	70	0	0	35	17.8	3	0	1	0	0	29.3	0	29.3	0	1	1	26.5	0
1	61	0	1	31	12.6	5.5	0	0	0	0	29.4	0	29.4	0	1	1	2.5	0
1	65	1	0	36	8	11	0	0	0	0	27.1	0	27.1	0	1	1	10.4	0
1	61	0	0	39	31.3	6.5	0	0	1	0	6.1	1	20.7	1	1	0	3	1
1	72	0	0	38	15.7	8.5	0	1	1	1	26.4	0	26.4	0	1	0	1	0
1	63	0	0	39	18.5	8	0	2	0	0	8.4	1	25.3	0	1	1	5.2	1
1	54	0	0	45	12.1	3.5	0	0	0	1	25	0	24.9	0	1	1	21.3	0
1	69	0	0	33	15.4	3.6	0	1	0	0	14.5	1	14.5	1	1	1	0.1	0
1	73	1	1	44	66.3	6.5	1	0	2	0	21.8	0	21.8	0	1	1	18.8	0
1	63	0	0	40	28.5	4.3	0	1	0	0	21.2	1	21.8	0	1	1	18.2	0
1	66	1	0	44	12	4.5	0	0	0	0	6.4	1	21.1	0	1	1	3.4	1
1	63	0	0	32	28.9	4.5	0	1	0	0	20.2	0	20.2	0	1	1	3.9	0
1	75	0	0	45	14.8	9.5	0	2	1	0	12	1	19.5	0	1	0	10	1
1	60	0	0	40	24	5.2	1	0	2	0	5.4	1	12.9	1	0	0
1	66	0	0	37	34.4	3.6	0	2	0	0	19.1	0	19.1	0	1	1	4	0
1	66	0	0	47	12.5	5.5	0	2	0	0	18.2	0	18.1	0	1	1	15.1	0
1	66	0	0	47	18.2	4.5	0	0	0	0	18.5	0	18.5	0	1	1	2.4	0
1	59	0	0	42	28.4	12	1	2	2	0	6.1	1	6	1	0	0
1	76	0	0	45	15.5	5.5	1	0	2	1	6.1	1	7	1	1	0	3.1	1
1	78	0	0	40	19.1	11.5	0	2	0	0	17	0	17	0	0	0
1	56	0	0	43	15.9	4	0	0	0	0	9	1	16.8	0	1	1	6	1
1	72	1	1	33	18.4	3.6	0	3	0	0	9	1	15.4	0	1	0	6	1
0	82	1	0	48	14.1	4.5	0	0	0	0	38.1	0	38	0	1	1	34.8	0
0	60	0	0	35	15.1	12	0	1	1	1	7.6	1	12.7	1	0	0
0	69	0	0	45	30.1	4.5	0	0	1	0	27	1	34.9	0	1	1	24	1
0	79	1	0	38	9.5	3.5	0	0	1	1	7.4	1	34.5	0	1	0	4.4	1
0	75	1	0	36	14.4	3	0	0	0	0	32.9	0	32.9	0	1	1	29.8	0
0	86	1	0	40	13	7	0	0	0	0	10.8	1	10.8	1	1	0	7.4	1
0	62	0	0	42	15.6	6	1	1	2	1	0.1	1	3.9	1	0	0
0	80	1	0	37	10.5	4.5	0	0	0	0	2	1	2	1	1	0	1	1
0	66	0	0	46	15.4	5	0	0	1	1	9	1	14.8	0	1	1	6	1
0	83	0	0	43	5.9	4	0	2	0	0	6	1	28.9	0	1	1	2	1
0	76	0	0	44	14.4	5	0	1	0	0	2.3	1	2.3	1	0	0
0	70	0	0	45	14.2	4	0	2	0	0	15	1	26.6	0	1	1	11.1	1
0	82	1	0	39	8.2	11	0	2	1	0	14.9	1	17	1	1	1	11.8	1
0	75	1	0	52	9.6	4	0	2	0	0	25.5	0	25.4	0	1	1	22.4	0
0	70	0	0	34	17.9	12	1	1	2	0	3	1	8	1	0	0
0	81	0	0	46	16.2	6.5	0	1	0	0	10.4	1	21.7	0	1	1	8.9	1
0	72	1	0	42	14	8	0	3	0	0	3.7	1	3.6	1	0	0
0	69	1	0	39	18.4	4	0	0	0	0	21.3	0	21.3	0	1	1	18.2	0
0	64	1	0	39	6.6	13	0	0	1	0	11.7	1	20.9	0	1	0	8.6	1
0	68	0	0	40	9.8	5	0	2	0	0	18.1	1	20.9	0	1	1	14.9	1
0	71	1	1	37	29.4	5	0	0	0	0	6	1	20.6	0	1	0	2.8	1
0	69	0	0	43	18.2	4	0	1	0	0	19.3	0	19.3	0	1	1	15.8	0
0	73	1	0	36	26.8	9	0	0	0	0	18.8	0	18.8	0	1	1	12.8	0
0	76	0	0	41	6.1	9	0	1	0	0	15	1	15	1	1	1	11.8	1
0	79	0	0	42	21.5	5	0	1	0	1	9	1	16.5	0	1	1	6	1
0	79	1	1	39	21.3	7	0	0	1	0	1.5	1	1.5	1	0	0
0	80	1	0	46	12.2	9.5	0	1	1	1	14.7	0	14.7	0	1	1	11.7	0
0	76	0	1	26	10.2	6.5	0	1	0	0	6	1	14.2	0	1	1	3	1
0	74	0	0	39	19.5	3.5	0	1	0	1	6	1	14.2	0	1	1	3	1
0	72	1	0	39	23.5	3.5	0	0	0	0	14	0	14	0	1	1	5.8	0
0	61	1	0	40	8.6	6	0	2	0	0	9	1	13.5	0	1	1	6	1
0	76	0	0	42	22.7	5	0	1	0	0	13.3	0	13.3	0	1	1	10.2	0
0	66	0	0	38	13.7	16.5	1	0	2	0	12.2	1	13.3	0	1	0	9.2	1
0	63	0	0	49	11.9	12	0	1	0	0	13.1	0	13.1	0	1	1	9.4	0
0	72	0	0	43	28.7	8	1	1	2	1	9	1	12.8	0	0	0
0	70	0	0	46	31.8	5	0	0	0	0	12.9	0	12.8	0	1	1	9.7	0
0	68	0	0	39	20.3	13	0	1	0	1	9	1	12.6	0	1	0	5.5	1
0	70	1	0	38	39.8	6	1	0	2	0	6.1	1	12.3	0	1	1	3.3	1
0	58	0	0	40	8.1	6	0	2	0	1	11.9	0	11.9	0	1	0	8.9	0
